# Supplementary material for: Context awareness based Sketch-DeepNet architecture for hand-drawn sketches classification and recognition in AIoT
Source: PeerJ Comput Sci. 2023 Apr 27;9:e1186. doi: 10.7717/peerj-cs.1186 (PMC10280188; doi:10.7717/peerj-cs.1186)
Supplement: Supplemental Information 1 [file peerj-cs-09-1186-s001.zip]

Archive with 7 entries (7 files):
- Research_Code/Classifer_with_relu_and_maxpooling(proposed_architecture).py
- Research_Code/Classifier_with_relu_and_average_pooling.py
- Research_Code/Classifier_with_Sigmoid_and_maxpooling.py
- Research_Code/Classifier_with_TanH_and_maxpooling.py
- Research_Code/data_spliter.py
- Research_Code/Dataset.zip
- Research_Code/up_sampler.py
