# Supplementary material for: Context awareness based Sketch-DeepNet architecture for hand-drawn sketches classification and recognition in AIoT
Source: PeerJ Comput Sci. 2023 Apr 27;9:e1186. doi: 10.7717/peerj-cs.1186 (PMC10280188; doi:10.7717/peerj-cs.1186)
Supplement: Supplemental Information 1 [file peerj-cs-09-1186-s001.zip › Research_Code/Classifer_with_relu_and_maxpooling(proposed_architecture).py]

#now
from torch.utils.data import DataLoader
import torch
import torchvision
from torchvision import transforms
import numpy as np
import torch.nn as nn
import torch.optim as optim
import torch.nn.functional as F
from PIL import Image
import pandas as pd
import matplotlib.pyplot as plt
import seaborn as sns
from sklearn.metrics import confusion_matrix

class CandidateLoader:
    def __init__(self):
        self.root_directory = "Dataset/250/"
        self.folder_paths = {"train": self.root_directory + "train",
                             "val": self.root_directory + "val",
                             "test": self.root_directory + "test"}
        self.image_transforms = {}
        self.set_transforms()
        self.train_dataset = torchvision.datasets.ImageFolder(self.folder_paths["train"],
                                                              self.image_transforms["train"])
        self.val_dataset = torchvision.datasets.ImageFolder(self.folder_paths["val"],
                                                            self.image_transforms["test"])
        self.test_dataset = torchvision.datasets.ImageFolder(self.folder_paths["test"],
                                                             self.image_transforms["test"])

    def set_transforms(self):
        self.image_transforms = {
            "train": transforms.Compose([
                transforms.Grayscale(3),
                transforms.Resize((64, 64)),
                transforms.ToTensor(),
            ]),
            "test": transforms.Compose([
                transforms.Grayscale(3),
                transforms.Resize((64, 64)),
                transforms.ToTensor(),
            ])
        }

    def display_image(self, image):
        if isinstance(image, torch.Tensor):
            image = image.numpy()
        else:
            image = np.array(image)
        image = image.squeeze(axis=0)
        image = (image[0] - image[0].min()) * (1 / (image[0].max() - image[0].min()) * 255).astype('uint8')
        im = Image.fromarray(np.uint8(image))
        im.show()

    def get_single_image(self, train=False, test=False, val=False):
        if train:
            loader = torch.utils.data.DataLoader(dataset=self.train_dataset, batch_size=1, shuffle=True)
            image, _ = next(iter(loader))
            self.display_image(image=image)
        if test:
            loader = torch.utils.data.DataLoader(dataset=self.test_dataset, batch_size=1, shuffle=True)
            image, _ = next(iter(loader))
            self.display_image(image=image)
        if val:
            loader = torch.utils.data.DataLoader(dataset=self.val_dataset, batch_size=1, shuffle=True)
            image, _ = next(iter(loader))
            self.display_image(image=image)

    def get_image_batch(self, batch_size, train=False, test=False, val=False):
        if train:
            loader = torch.utils.data.DataLoader(dataset=self.train_dataset, batch_size=batch_size, shuffle=True)
        if test:
            loader = torch.utils.data.DataLoader(dataset=self.test_dataset, batch_size=batch_size, shuffle=True)
        if val:
            loader = torch.utils.data.DataLoader(dataset=self.val_dataset, batch_size=batch_size, shuffle=True)
        return loader

    def get_classes(self, train=False, test=False, val=False):
        if train:
            return self.train_dataset.targets
        if test:
            return self.test_dataset.targets
        if val:
            return self.val_dataset.targets

    def get_data_count(self, train=False, test=False, val=False):
        if train:
            return len(self.train_dataset.targets)
        if test:
            return len(self.test_dataset.targets)
        if val:
            return len(self.val_dataset.targets)

    def get_training_set(self):
        return self.train_dataset

    def get_validation_set(self):
        return self.val_dataset

    def get_testing_set(self):
        return self.test_dataset

class NeuralNet(nn.Module):
    def __init__(self):
        super(NeuralNet, self).__init__()
        
        self.cnn1 = nn.Conv2d(in_channels=3, out_channels=64,kernel_size=5)
        self.batchnorm1 = nn.BatchNorm2d(64)
        self.relu = nn.ReLU()
        self.maxpool1 = nn.MaxPool2d(kernel_size=2)
        
        self.cnn2 = nn.Conv2d(in_channels=64, out_channels=128, kernel_size=3 )
        self.batchnorm2 = nn.BatchNorm2d(128)
        self.maxpool2 = nn.MaxPool2d(kernel_size=2)

        self.cnn3 = nn.Conv2d(in_channels=128, out_channels=255, kernel_size=3)
        self.batchnorm3 = nn.BatchNorm2d(255)
        self.maxpool3 = nn.MaxPool2d(kernel_size=2 )

        self.cnn4 = nn.Conv2d(in_channels=255, out_channels=512, kernel_size=3)
        self.batchnorm4 = nn.BatchNorm2d(512)
        self.maxpool4 = nn.MaxPool2d(kernel_size=2)

        self.fc1 = nn.Linear(in_features=512 * 2 * 2, out_features=1024)
        self.fc2 = nn.Linear(in_features=1024, out_features=1024)
        self.droput = nn.Dropout(p=0.25)
        self.fc3 = nn.Linear(in_features=1024, out_features=250)
       
    def forward(self, x):
        
        out = self.cnn1(x)
        out = self.batchnorm1(out)
        out = self.relu(out)
        out = self.maxpool1(out)
        
        out = self.cnn2(out)
        out = self.batchnorm2(out)
        out = self.relu(out)
        out = self.maxpool2(out)

        out = self.cnn3(out)
        out = self.batchnorm3(out)
        out = self.relu(out)
        out = self.maxpool3(out)

        out = self.cnn4(out)
        out = self.batchnorm4(out)
        out = self.relu(out)
        out = self.maxpool4(out)
      
        out = out.view(-1, 512 * 2* 2) 
        
        out = self.fc1(out)
        out = self.relu(out)
        out = self.fc2(out)
        out = self.relu(out)
        out = self.droput(out)
        out = self.fc3(out)
      
        return out
      
class Trainer:
    def __init__(self):
        self.epoch_training_loss = []
        self.epoch_number = []
        self.final_test_accuracy = []
        self.epoch_accuracy_training = []
        self.epoch_accuracy_validation = []
        self.batch_size = 128
        self.train_set = torch.utils.data.DataLoader(dataset=CandidateLoader().get_training_set(),
                                                     batch_size=self.batch_size, shuffle=True)

        self.test_set = torch.utils.data.DataLoader(dataset=CandidateLoader().get_testing_set(),
                                                    batch_size=self.batch_size, shuffle=True)

        self.val_set = torch.utils.data.DataLoader(dataset=CandidateLoader().get_validation_set(),
                                                   batch_size=self.batch_size, shuffle=True)
        self.epoch = 22
        self.learning_rate = 0.0001
        self.neural_net = NeuralNet()
        self.neural_net = self.neural_net.cuda()
        self.optimizer = optim.Adam(self.neural_net.parameters(), self.learning_rate,)
        self.total_correct_predictions = 0
        self.total_loss = 0

    def training_loop(self):
        for i in range(self.epoch):
            iteration_number = 0
            self.total_correct_predictions = 0
            self.total_loss = 0
            for batch in self.train_set:
                images, labels = batch
                images, labels = images.cuda(), labels.cuda()
                preds = self.neural_net(images)
                loss = F.cross_entropy(preds, labels)
                self.optimizer.zero_grad()
                loss.backward()
                self.optimizer.step()
                self.total_loss += loss.item()
                self.total_correct_predictions += self.get_total_correct(preds, labels)
                print("Iteration : {} | Total Images : {}".format(iteration_number, len(images)))
                iteration_number += 1

            self.epoch_training_loss.append(self.total_loss)
            self.epoch_number.append(i)
            print("Epoch : {} \n Total Loss : {} \n Correct Predictions : {} \n "
                  "Training Accuracy : {} \n Cross Validation Accuracy : {}"
                  .format(i, self.total_loss, self.total_correct_predictions,
                          self.training_accuracy(), self.validation_accuracy()))
            torch.save(self.neural_net.state_dict(), 'Dataset/250/DoodleClassifier' + str(i) + ".pth")
            
            print("Test Score : {}".format(self.test_accuracy()))
            self.save_log()

        torch.save(self.neural_net.state_dict(), 'Dataset/250/DoodleClassifierfinal.pth')
        self.save_log()
        print("Test Score : {}".format(self.test_accuracy()))

    def get_total_correct(self, predictions, labels):
        return int(predictions.argmax(dim=1).eq(labels).sum())

    def training_accuracy(self):
        self.epoch_accuracy_training.append((self.total_correct_predictions / CandidateLoader().get_data_count(train=True)))
        return self.total_correct_predictions / CandidateLoader().get_data_count(train=True)

    @torch.no_grad()
    def validation_accuracy(self):
        total_correct_predictions = 0
        iteration_number = 0
        for batch in self.val_set:
            images, labels = batch
            images, labels = images.cuda(), labels.cuda()
            preds = self.neural_net(images)
            total_correct_predictions += self.get_total_correct(preds, labels)
            print("Validation Iteration : {} | Total Images : {}".format(iteration_number, len(images)))
            iteration_number += 1
        self.epoch_accuracy_validation.append(total_correct_predictions / CandidateLoader().get_data_count(val=True))
        return total_correct_predictions / CandidateLoader().get_data_count(val=True)

    @torch.no_grad()
    def test_accuracy(self):
        total_correct_predictions = 0
        iteration_number = 0
        for batch in self.test_set:
            images, labels = batch
            images, labels = images.cuda(), labels.cuda()
            preds = self.neural_net(images)
            total_correct_predictions += self.get_total_correct(preds, labels)
            print("Test Iteration : {} | Total Images : {}".format(iteration_number, len(images)))
            iteration_number += 1
        self.final_test_accuracy.append(total_correct_predictions / CandidateLoader().get_data_count(test=True))
        return total_correct_predictions / CandidateLoader().get_data_count(test=True)

    def save_log(self):
        data_frame = pd.DataFrame()
        data_frame["Epoch"] = self.epoch_number
        data_frame["Training Loss"] = self.epoch_training_loss
        data_frame["Training Accuracy"] = self.epoch_accuracy_training
        data_frame["Validation Accuracy"] = self.epoch_accuracy_validation
        data_frame["Testing Accuracy"] = self.final_test_accuracy
        data_frame.to_csv("Dataset/250/log_doodle.csv")

    def verification_test(self):
        pass

t = Trainer()
t.training_loop()
