# Supplementary material for: Context awareness based Sketch-DeepNet architecture for hand-drawn sketches classification and recognition in AIoT
Source: PeerJ Comput Sci. 2023 Apr 27;9:e1186. doi: 10.7717/peerj-cs.1186 (PMC10280188; doi:10.7717/peerj-cs.1186)
Supplement: Supplemental Information 1 [file peerj-cs-09-1186-s001.zip › Research_Code/data_spliter.py]

import torch
import numpy as np
import torchvision
from torchvision import datasets
import torchvision.transforms as transforms
from torch.utils.data.sampler import SubsetRandomSampler
import os
import shutil


class Spliter:
    def __init__(self):
        self.classes = ["/airplane",
                        "/alarm clock",
                        "/angel",
                        "/ant",
                        "/apple",
                        "/arm",
                        "/armchair",
                        "/ashtray",
                        "/axe",
                        "/backpack",
                        "/banana",
                        "/barn",
                        "/baseball bat",
                        "/basket",
                        "/bathtub",
                        "/bear (animal)",
                        "/bed",
                        "/bee",
                        "/beer-mug",
                        "/bell",
                        "/bench",
                        "/bicycle",
                        "/binoculars",
                        "/blimp",
                        "/book",
                        "/bookshelf",
                        "/boomerang",
                        "/bottle opener",
                        "/bowl",
                        "/brain",
                        "/bread",
                        "/bridge",
                        "/bulldozer",
                        "/bus",
                        "/bush",
                        "/butterfly",
                        "/cabinet",
                        "/cactus",
                        "/cake",
                        "/calculator",
                        "/camel",
                        "/camera",
                        "/candle",
                        "/cannon",
                        "/canoe",
                        "/car (sedan)",
                        "/carrot",
                        "/castle",
                        "/cat",
                        "/cell phone",
                        "/chair",
                        "/chandelier",
                        "/church",
                        "/cigarette",
                        "/cloud",
                        "/comb",
                        "/computer monitor",
                        "/computer-mouse",
                        "/couch",
                        "/cow",
                        "/crab",
                        "/crane (machine)",
                        "/crocodile",
                        "/crown",
                        "/cup",
                        "/diamond",
                        "/dog",
                        "/dolphin",
                        "/donut",
                        "/door",
                        "/door handle",
                        "/dragon",
                        "/duck",
                        "/ear",
                        "/elephant",
                        "/envelope",
                        "/eye",
                        "/eyeglasses",
                        "/face",
                        "/fan",
                        "/feather",
                        "/fire hydrant",
                        "/fish",
                        "/flashlight",
                        "/floor lamp",
                        "/flower with stem",
                        "/flying bird",
                        "/flying saucer",
                        "/foot",
                        "/fork",
                        "/frog",
                        "/frying-pan",
                        "/giraffe",
                        "/grapes",
                        "/grenade",
                        "/guitar",
                        "/hamburger",
                        "/hammer",
                        "/hand",
                        "/harp",
                        "/hat",
                        "/head",
                        "/head-phones",
                        "/hedgehog",
                        "/helicopter",
                        "/helmet",
                        "/horse",
                        "/hot air balloon",
                        "/hot-dog",
                        "/hourglass",
                        "/house",
                        "/human-skeleton",
                        "/ice-cream-cone",
                        "/ipod",
                        "/kangaroo",
                        "/key",
                        "/keyboard",
                        "/knife",
                        "/ladder",
                        "/laptop",
                        "/leaf",
                        "/lightbulb",
                        "/lighter",
                        "/lion",
                        "/lobster",
                        "/loudspeaker",
                        "/mailbox",
                        "/megaphone",
                        "/mermaid",
                        "/microphone",
                        "/microscope",
                        "/monkey",
                        "/moon",
                        "/mosquito",
                        "/motorbike",
                        "/mouse (animal)",
                        "/mouth",
                        "/mug",
                        "/mushroom",
                        "/nose",
                        "/octopus",
                        "/owl",
                        "/palm tree",
                        "/panda",
                        "/paper clip",
                        "/parachute",
                        "/parking meter",
                        "/parrot",
                        "/pear",
                        "/pen",
                        "/penguin",
                        "/person sitting",
                        "/person walking",
                        "/piano",
                        "/pickup truck",
                        "/pig",
                        "/pigeon",
                        "/pineapple",
                        "/pipe (for smoking)",
                        "/pizza",
                        "/potted plant",
                        "/power outlet",
                        "/present",
                        "/pretzel",
                        "/pumpkin",
                        "/purse",
                        "/rabbit",
                        "/race car",
                        "/radio",
                        "/rainbow",
                        "/revolver",
                        "/rifle",
                        "/rollerblades",
                        "/rooster",
                        "/sailboat",
                        "/santa claus",
                        "/satellite",
                        "/satellite dish",
                        "/saxophone",
                        "/scissors",
                        "/scorpion",
                        "/screwdriver",
                        "/sea turtle",
                        "/seagull",
                        "/shark",
                        "/sheep",
                        "/ship",
                        "/shoe",
                        "/shovel",
                        "/skateboard",
                        "/skull",
                        "/skyscraper",
                        "/snail",
                        "/snake",
                        "/snowboard",
                        "/snowman",
                        "/socks",
                        "/space shuttle",
                        "/speed-boat",
                        "/spider",
                        "/sponge bob",
                        "/spoon",
                        "/squirrel",
                        "/standing bird",
                        "/stapler",
                        "/strawberry",
                        "/streetlight",
                        "/submarine",
                        "/suitcase",
                        "/sun",
                        "/suv",
                        "/swan",
                        "/sword",
                        "/syringe",
                        "/table",
                        "/tablelamp",
                        "/teacup",
                        "/teapot",
                        "/teddy-bear",
                        "/telephone",
                        "/tennis-racket",
                        "/tent",
                        "/tiger",
                        "/tire",
                        "/toilet",
                        "/tomato",
                        "/tooth",
                        "/toothbrush",
                        "/tractor",
                        "/traffic light",
                        "/train",
                        "/tree",
                        "/trombone",
                        "/trousers",
                        "/truck",
                        "/trumpet",
                        "/t-shirt",
                        "/tv",
                        "/umbrella",
                        "/van",
                        "/vase",
                        "/violin",
                        "/walkie talkie",
                        "/wheel",
                        "/wheelbarrow",
                        "/windmill",
                        "/wine-bottle",
                        "/wineglass",
                        "/wrist-watch",
                        "/zebra"]
        self.root_dir = 'Dataset'
        for x in self.classes:
            os.makedirs(self.root_dir + '/250/train' + x)

            os.makedirs(self.root_dir + '/250/val' + x)

            os.makedirs(self.root_dir + '/250/test' + x)

            self.currentcls = x

            self.src = "Dataset" + self.currentcls

            self.allFileNames = os.listdir(self.src)
            np.random.shuffle(self.allFileNames)
            self.train_set, self.val_set, self.test_set = np.split(np.array(self.allFileNames),
                                                                   [int(len(self.allFileNames) * 0.7),
                                                                    int(len(self.allFileNames) * 0.90)])

            self.train_set = [self.src + '/' + name for name in self.train_set.tolist()]
            self.val_set = [self.src + '/' + name for name in self.val_set.tolist()]

            self.root_dir = 'Dataset'

            self.test_set = [self.src + '/' + name for name in self.test_set.tolist()]

            print('Total images: ', len(self.allFileNames))
            print('Training: ', len(self.train_set))
            print('Validation: ', len(self.val_set))
            print('Testing: ', len(self.test_set))

            for name in self.train_set:
                shutil.move(name, "Dataset/250/train" + self.currentcls)

            for name in self.val_set:
                shutil.move(name, "Dataset/250/val" + self.currentcls)

            for name in self.test_set:
                shutil.move(name, "Dataset/250/test" + self.currentcls)

t = Spliter()
