# Supplementary material for: Context awareness based Sketch-DeepNet architecture for hand-drawn sketches classification and recognition in AIoT
Source: PeerJ Comput Sci. 2023 Apr 27;9:e1186. doi: 10.7717/peerj-cs.1186 (PMC10280188; doi:10.7717/peerj-cs.1186)
Supplement: Supplemental Information 1 [file peerj-cs-09-1186-s001.zip › Research_Code/up_sampler.py]

import os
import random

from PIL import Image
from torchvision import transforms


class Upsampler:
    def __init__(self):
        self.folder_path = 'Dataset/'
        self.directories = self.folder_path_generator()

    def folder_path_generator(self):
        for root, dir, file in os.walk(self.folder_path):
            return dir

    def image_path_generator(self):
        images = []
        file_path = []
        for folder in self.directories:
            for root, dir, file in os.walk(self.folder_path + folder + "/"):
                images = file
            for image in images:
                file_path.append(folder + "/" + image)
        return file_path

    def read_image(self, image_path):
        image = Image.open(self.folder_path + image_path)
        return image

    def augmentation_generator(self, prefered_rotation=False):
        random_transform = random.randint(0, 2)
        if random_transform == 0 or prefered_rotation:
            return transforms.Compose([
                transforms.RandomRotation(self.rotation_value_generator())
            ])
        if random_transform == 1:
            return transforms.Compose([
                transforms.RandomRotation(self.rotation_value_generator(True)),
                transforms.RandomVerticalFlip(1.0)
            ])
        if random_transform == 2:
            return transforms.Compose([
                transforms.RandomRotation(self.rotation_value_generator(True)),
                transforms.RandomHorizontalFlip(1.0)
            ])
      

    def rotation_value_generator(self, flip=False):
        initial = 30
        if flip:
            initial = 0
        return random.randint(initial, 3600)

    def name_generator(self):
        return str(random.randint(0, 999999))

    def image_generator(self):
        images_generated = 0
        for folder in self.directories:
            iteration_number = 0
            for root, dir, files in os.walk(self.folder_path + folder + "/"):
                for file in files:
                    for i in range(25):
                        image = Image.open(root + file)
                        augmentation = self.augmentation_generator()
                        image = augmentation(image)
                        image.save(root + self.name_generator() + ".png")
                        images_generated += 1
                    iteration_number += 1
            print("Iteraions : {} Folder : {}".format(iteration_number, folder))
        print("TOTAL IMAGES GENERATED : {}".format(images_generated))

    def test_transform(self):
        transform = transforms.Compose([
        ])
        img = Image.open("Verification Images/1.png")
        img = transform(img)
        img.show()

    def resize_all(self):
        images_generated = 0
        for folder in self.directories:
            iteration_number = 0
            for root, dir, files in os.walk(self.folder_path + folder + "/"):
                for file in files:
                    image = Image.open(root + file)
                    augmentation = transforms.Compose([
                        transforms.Grayscale(3),
                        transforms.Resize((64, 64))
                    ])
                    image = augmentation(image)
                    image.save(root + file)
                    images_generated += 1
                    iteration_number += 1
                print("Iteraions : {} Current Folder : {}".format(iteration_number, folder))
        print("TOTAL IMAGES GENERATED : {}".format(images_generated))

s = Upsampler()
s.resize_all()
s.image_generator()
