# Supplementary material for: Context awareness based Sketch-DeepNet architecture for hand-drawn sketches classification and recognition in AIoT
Source: PeerJ Comput Sci. 2023 Apr 27;9:e1186. doi: 10.7717/peerj-cs.1186 (PMC10280188; doi:10.7717/peerj-cs.1186)
Supplement: Supplemental Information 2 [file peerj-cs-09-1186-s002.zip]

Archive with 20,251 entries (9,876 files):
- Dataset/airplane/
- Dataset/airplane/1.png
- Dataset/airplane/10.png
- Dataset/airplane/11.png
- Dataset/airplane/12.png
- Dataset/airplane/13.png
- Dataset/airplane/14.png
- Dataset/airplane/15.png
- Dataset/airplane/16.png
- Dataset/airplane/17.png
- Dataset/airplane/18.png
- Dataset/airplane/19.png
- Dataset/airplane/2.png
- Dataset/airplane/20.png
- Dataset/airplane/21.png
- Dataset/airplane/22.png
- Dataset/airplane/23.png
- Dataset/airplane/24.png
- Dataset/airplane/25.png
- Dataset/airplane/26.png
- Dataset/airplane/27.png
- Dataset/airplane/28.png
- Dataset/airplane/29.png
- Dataset/airplane/3.png
- Dataset/airplane/30.png
- Dataset/airplane/31.png
- Dataset/airplane/32.png
- Dataset/airplane/33.png
- Dataset/airplane/34.png
- Dataset/airplane/35.png
- Dataset/airplane/36.png
- Dataset/airplane/37.png
- Dataset/airplane/38.png
- Dataset/airplane/39.png
- Dataset/airplane/4.png
- Dataset/airplane/40.png
- Dataset/airplane/41.png
- Dataset/airplane/42.png
- Dataset/airplane/43.png
- Dataset/airplane/44.png
- Dataset/airplane/45.png
- Dataset/airplane/46.png
- Dataset/airplane/47.png
- Dataset/airplane/48.png
- Dataset/airplane/49.png
- Dataset/airplane/5.png
- Dataset/airplane/50.png
- Dataset/airplane/51.png
- Dataset/airplane/52.png
- Dataset/airplane/53.png
- Dataset/airplane/54.png
- Dataset/airplane/55.png
- Dataset/airplane/56.png
- Dataset/airplane/57.png
- Dataset/airplane/58.png
- Dataset/airplane/59.png
- Dataset/airplane/6.png
- Dataset/airplane/60.png
- Dataset/airplane/61.png
- Dataset/airplane/62.png
- Dataset/airplane/63.png
- Dataset/airplane/64.png
- Dataset/airplane/65.png
- Dataset/airplane/66.png
- Dataset/airplane/67.png
- Dataset/airplane/68.png
- Dataset/airplane/69.png
- Dataset/airplane/7.png
- Dataset/airplane/70.png
- Dataset/airplane/71.png
- Dataset/airplane/72.png
- Dataset/airplane/73.png
- Dataset/airplane/74.png
- Dataset/airplane/75.png
- Dataset/airplane/76.png
- Dataset/airplane/77.png
- Dataset/airplane/78.png
- Dataset/airplane/79.png
- Dataset/airplane/8.png
- Dataset/airplane/80.png
- Dataset/airplane/9.png
- Dataset/alarm clock/
- Dataset/alarm clock/100.png
- Dataset/alarm clock/101.png
- Dataset/alarm clock/102.png
- Dataset/alarm clock/103.png
- Dataset/alarm clock/104.png
- Dataset/alarm clock/105.png
- Dataset/alarm clock/106.png
- Dataset/alarm clock/107.png
- Dataset/alarm clock/108.png
- Dataset/alarm clock/109.png
- Dataset/alarm clock/110.png
- Dataset/alarm clock/111.png
- Dataset/alarm clock/112.png
- Dataset/alarm clock/113.png
- Dataset/alarm clock/114.png
- Dataset/alarm clock/115.png
- Dataset/alarm clock/116.png
- Dataset/alarm clock/117.png
- Dataset/alarm clock/118.png
- Dataset/alarm clock/119.png
- Dataset/alarm clock/120.png
- Dataset/alarm clock/121.png
- Dataset/alarm clock/122.png
- Dataset/alarm clock/123.png
- Dataset/alarm clock/124.png
- Dataset/alarm clock/125.png
- Dataset/alarm clock/126.png
- Dataset/alarm clock/127.png
- Dataset/alarm clock/128.png
- Dataset/alarm clock/129.png
- Dataset/alarm clock/130.png
- Dataset/alarm clock/131.png
- Dataset/alarm clock/132.png
- Dataset/alarm clock/133.png
- Dataset/alarm clock/134.png
- Dataset/alarm clock/135.png
- Dataset/alarm clock/136.png
- Dataset/alarm clock/137.png
- Dataset/alarm clock/138.png
- Dataset/alarm clock/139.png
- Dataset/alarm clock/140.png
- Dataset/alarm clock/141.png
- Dataset/alarm clock/142.png
- Dataset/alarm clock/143.png
- Dataset/alarm clock/144.png
- Dataset/alarm clock/145.png
- Dataset/alarm clock/146.png
- Dataset/alarm clock/147.png
- Dataset/alarm clock/148.png
- Dataset/alarm clock/149.png
- Dataset/alarm clock/150.png
- Dataset/alarm clock/151.png
- Dataset/alarm clock/152.png
- Dataset/alarm clock/153.png
- Dataset/alarm clock/154.png
- Dataset/alarm clock/155.png
- Dataset/alarm clock/156.png
- Dataset/alarm clock/157.png
- Dataset/alarm clock/158.png
- Dataset/alarm clock/159.png
- Dataset/alarm clock/160.png
- Dataset/alarm clock/81.png
- Dataset/alarm clock/82.png
- Dataset/alarm clock/83.png
- Dataset/alarm clock/84.png
- Dataset/alarm clock/85.png
- Dataset/alarm clock/86.png
- Dataset/alarm clock/87.png
- Dataset/alarm clock/88.png
- Dataset/alarm clock/89.png
- Dataset/alarm clock/90.png
- Dataset/alarm clock/91.png
- Dataset/alarm clock/92.png
- Dataset/alarm clock/93.png
- Dataset/alarm clock/94.png
- Dataset/alarm clock/95.png
- Dataset/alarm clock/96.png
- Dataset/alarm clock/97.png
- Dataset/alarm clock/98.png
- Dataset/alarm clock/99.png
- Dataset/angel/
- Dataset/angel/161.png
- Dataset/angel/162.png
- Dataset/angel/163.png
- Dataset/angel/164.png
- Dataset/angel/165.png
- Dataset/angel/166.png
- Dataset/angel/167.png
- Dataset/angel/168.png
- Dataset/angel/169.png
- Dataset/angel/170.png
- Dataset/angel/171.png
- Dataset/angel/172.png
- Dataset/angel/173.png
- Dataset/angel/174.png
- Dataset/angel/175.png
- Dataset/angel/176.png
- Dataset/angel/177.png
- Dataset/angel/178.png
- Dataset/angel/179.png
- Dataset/angel/180.png
- Dataset/angel/181.png
- Dataset/angel/182.png
- Dataset/angel/183.png
- Dataset/angel/184.png
- Dataset/angel/185.png
- Dataset/angel/186.png
- Dataset/angel/187.png
- Dataset/angel/188.png
- Dataset/angel/189.png
- Dataset/angel/190.png
- Dataset/angel/191.png
- Dataset/angel/192.png
- Dataset/angel/193.png
- Dataset/angel/194.png
- Dataset/angel/195.png
- Dataset/angel/196.png
- Dataset/angel/197.png
- Dataset/angel/198.png
- Dataset/angel/199.png
- Dataset/angel/200.png
- Dataset/angel/201.png
- Dataset/angel/202.png
- Dataset/angel/203.png
- Dataset/angel/204.png
- Dataset/angel/205.png
- Dataset/angel/206.png
- Dataset/angel/207.png
- Dataset/angel/208.png
- Dataset/angel/209.png
- Dataset/angel/210.png
- Dataset/angel/211.png
- Dataset/angel/212.png
- Dataset/angel/213.png
- Dataset/angel/214.png
- Dataset/angel/215.png
- Dataset/angel/216.png
- Dataset/angel/217.png
- Dataset/angel/218.png
- Dataset/angel/219.png
- Dataset/angel/220.png
- Dataset/angel/221.png
- Dataset/angel/222.png
- Dataset/angel/223.png
- Dataset/angel/224.png
- Dataset/angel/225.png
- Dataset/angel/226.png
- Dataset/angel/227.png
- Dataset/angel/228.png
- Dataset/angel/229.png
- Dataset/angel/230.png
- Dataset/angel/231.png
- Dataset/angel/232.png
- Dataset/angel/233.png
- Dataset/angel/234.png
- Dataset/angel/235.png
- Dataset/angel/236.png
- Dataset/angel/237.png
- Dataset/angel/238.png
- Dataset/angel/239.png
- Dataset/angel/240.png
- Dataset/ant/
- Dataset/ant/241.png
- Dataset/ant/242.png
- Dataset/ant/243.png
- Dataset/ant/244.png
- Dataset/ant/245.png
- Dataset/ant/246.png
- Dataset/ant/247.png
- Dataset/ant/248.png
- Dataset/ant/249.png
- Dataset/ant/250.png
- Dataset/ant/251.png
- Dataset/ant/252.png
- Dataset/ant/253.png
- Dataset/ant/254.png
- Dataset/ant/255.png
- Dataset/ant/256.png
- Dataset/ant/257.png
- Dataset/ant/258.png
- Dataset/ant/259.png
- Dataset/ant/260.png
- Dataset/ant/261.png
- Dataset/ant/262.png
- Dataset/ant/263.png
- Dataset/ant/264.png
- Dataset/ant/265.png
- Dataset/ant/266.png
- Dataset/ant/267.png
- Dataset/ant/268.png
- Dataset/ant/269.png
- Dataset/ant/270.png
- Dataset/ant/271.png
- Dataset/ant/272.png
- Dataset/ant/273.png
- Dataset/ant/274.png
- Dataset/ant/275.png
- Dataset/ant/276.png
- Dataset/ant/277.png
- Dataset/ant/278.png
- Dataset/ant/279.png
- Dataset/ant/280.png
- Dataset/ant/281.png
- Dataset/ant/282.png
- Dataset/ant/283.png
- Dataset/ant/284.png
- Dataset/ant/285.png
- Dataset/ant/286.png
- Dataset/ant/287.png
- Dataset/ant/288.png
- Dataset/ant/289.png
- Dataset/ant/290.png
- Dataset/ant/291.png
- Dataset/ant/292.png
- Dataset/ant/293.png
- Dataset/ant/294.png
- Dataset/ant/295.png
- Dataset/ant/296.png
[truncated: 9,700 more entries]
